# Supplementary material for: Data on the cenozoic pyrometamorphic rocks of NE Brazil
Source: Data Brief. 2019 May 22;25:103848. doi: 10.1016/j.dib.2019.103848 (PMC6603798; doi:10.1016/j.dib.2019.103848)
Supplement: Multimedia component 2 [file mmc2.xlsx]

## Sheet: Supplementary Material Table 1
Table 1 - Electron microprobe composition of minerals of buchites (in wt. %).
	Light Buchite																																													Metashale
	Low-Ca Pyroxene																									High-Ca Pyroxene	Tridymite							Plagioclase					Sanidine							Pyroxene
Site	Serrinha																									Serrinha	Serrinha							Nova Conquista					Serra Verde							Serrinha
Sample	J13C(1), n=22																						HZ12C(2), n=3			J13C(1), n=1	J13C(1), n=7							HZ12C(2), n=5					J24-2A(2), n=6							VH6C(3), n=4
Spot number	1	2	3	6	8	11	12	18	19	12	19	20	21	25	29	30	1A	2A	4A	5A	7A	9A	27A	29A	30A	36	3	4	5	6	7	16	22	28	31	32	40	35	1	2	3	4	5	6		1	2	3	4
SiO2	52.668	52.355	52.019	52.465	52.325	52.871	52.361	50.806	50.957	53.254	52.911	52.765	52.208	52.96	51.983	52.57	51.824	50.057	50.904	48.945	50.736	52.156	55.509	54.584	54.381	48.89	97.062	96.793	96.369	96.407	97.022	96.747	98.54	49.394	44.651	45.182	47.074	48.364	63.759	63.145	64.042	64.172	64.006	64.417		54.57	54.01	55.29	54.89
TiO2	0.298	0.276	0.244	0.314	0.281	0.272	0.27	0.302	0.239	0.271	0.263	0.255	0.312	0.31	0.268	0.28	0.351	0.441	0.342	0.486	0.382	0.235	0.086	0.26	0.214	1.58	0.246	0.199	0.142	0.128	0.224	0.022	0	0.006	0.032	0.031	0.086	0.039	0	0	0	0	0	0
Al2O3	1.091	1.055	1.048	1.252	0.915	1.009	1.238	5.949	4.912	1.128	1.029	1.198	1.087	1.005	1.296	1.111	1.964	3.425	2.284	3.602	2.853	0.829	1.899	3.158	1.367	2.64	0.52	0.505	0.564	0.795	0.507	0.475	0	30.657	34.454	34.554	33.42	32.385	18.56	18.632	18.668	18.4	18.081	18.445		2.45	3.74	0	2.83
FeO	20.128	20.794	20.117	19.988	22.464	20.677	21.5	17.486	17.954	19.417	20.835	20.791	22.57	19.687	19.67	20.305	20.778	19.439	21.701	24.94	19.752	19.55	13.634	11.793	17.219	9.63	0.105	0.13	0.125	0.085	0.096	0.009	0.059	0.76	0.575	0.577	0.173	0.17	0.051	0.079	0.027	0.047	0.106	0.069		21.06	21.9	20.9	19.77
Fe2O3
MnO	0.732	0.649	0.784	0.726	0.867	0.815	0.79	0.625	0.62	0.734	0.828	0.792	0.67	0.72	0.669	0.743	0.833	0.654	0.666	0.91	0.711	0.637	0.301	0.28	0.249	0.19	0.029	0.009	0	0	0.023	0	0.012	0.019	0.073	0.051	0.009	0.001	0	0	0	0	0	0
MgO	21.832	22.482	22.172	22.125	19.7	21.154	20.483	23.696	23.417	22.751	21.819	21.307	19.871	21.592	21.728	21.821	23	23.91	22.684	19.933	23.771	22.911	26.564	26.533	24.595	14.84	0.002	0.001	0.004	0.028	0	0.026	0	0.141	0.034	0.114	0.079	0.039	0.004	0.008	0	0.001	0	0.025		21.92	20.35	23.14	21.68
CaO	2.234	2.235	2.096	2.246	2.711	2.298	2.972	0.489	0.985	2.268	2.307	2.378	2.911	3.038	3.096	3.172	1.202	0.805	1.019	0.849	0.907	1.974	1.745	1.628	1.328	20.1	0.083	0.068	0.045	0.135	0.025	0.038	0.007	15.796	18.483	18.268	17.282	15.572	0.233	0.214	0.365	0.21	0.294	0.268		0	0	0.66	0.83
Na2O	0.017	0.043	0	0	0	0.034	0.059	0	0	0.023	0.027	0.005	0.033	0.044	0.033	0.023	0.001	0.044	0.011	0.038	0	0.007	0.004	0.188	0.028	0.33	0.166	0.147	0.106	0.101	0.091	0.124	0	0.789	0.353	0.27	0.617	0.841	0.184	0.138	0.209	0.222	0.195	0.198
K2O																											0.131	0.096	0.178	0.09	0.196	0.165	0.014	1.174	0.346	0.469	0.548	1.942	15.203	14.825	15.058	15.335	15.392	15.461
NiO
Cr2O3	0.141	0.073	0.108	0.051	0.031	0.08	0.062	0.256	0.131	0.061	0.08	0.097	0.09	0.082	0.058	0.096	0.031	0.157	0.093	0.096	0.128	0.098	0.009	0.081	0.043	0.16													0.017	0	0.006	0	0.049	0.085
V2O3
Total	99.141	99.962	98.588	99.167	99.294	99.21	99.735	99.609	99.215	99.907	100.099	99.588	99.752	99.438	98.801	100.121	99.984	98.932	99.704	99.799	99.24	98.397	99.751	98.505	99.424	98.36	98.344	97.948	97.533	97.769	98.184	97.606	98.632	98.736	99.001	99.516	99.288	99.353	98.011	97.041	98.375	98.387	98.123	98.968		100	100	99.99	100
Location	5.46092 S																									5.46092 S	5.46092 S							5.44087 S					5.50781 S							5.46115 S
(Lat/Long)	36.26947 W																									36.26947 W	36.26947 W							36.16397 W					36.20271 W							36.26928 W
(1) JEOL-JXA-8230 EMP of the University of Brasília.
(2) JAX 8230 Superprobe of the Center for Material Research and Analysis, Wuhan University of Technology.
(3) Energy Dispersive Spectrometry (EDS) on a Fei QuantaTM 450 FEG scanning electron microscope of the State Key Laboratory of Geological Processes and Mineral Resources , Wuhan.
(4) JEOL JXA-8100 electron microprobe at the Key Laboratory of Submarine Geosciences, State Oceanic Administration (Hangzhou, Jiangsu Province).
(5) Jacobsite- to galaxite-rich spinel.
(6) Hercynite-rich spinel.
[truncated: 77 more columns]
