# Supplementary material for: Data on the cenozoic pyrometamorphic rocks of NE Brazil
Source: Data Brief. 2019 May 22;25:103848. doi: 10.1016/j.dib.2019.103848 (PMC6603798; doi:10.1016/j.dib.2019.103848)
Supplement: Supplementary file 3 — Multimedia component 3 [file mmc3.xlsx]

## Sheet: Table 2 experiment compositions
Table 2 - Oxide composition of glassy groundmass and new formed phases of experimental results(1) PC0087, PC0089, PC0090, PC0091, PC0093, PC0094, PC0095, PC0096, PCC0097 and PC0098(2).
	PC0087 (Basalt + Sandstone, 1200oC; whole rock)										PC0089 (Basalt + Sandstone, 1100oC)						PC0090 (Basalt + Shale 1200oC)						PC0091 (Shale, 1200oC)				PC0093 (Shale, 1000oC)						PC0094 (Basalt + Shale, 1000oC)										PC0095 (Shale, 1100oC)			PC0096 (Basalt + Sandstone, 1000oC)
	Glassy groundmass					Experimental phase					Glassy groundmass			Experimental phase			Glassy groundmass			Experimental phase			Glassy groundmass				Glassy groundmass	Experimental phase					Glassy groundmass	Experimental phase									Glassy groundmass			Glassy groundmass
Site	n=5					Pyroxene (n=4)					n=3			Pyroxene (n=2)			n=3			Ol (n=2)			n=3				n=1	Pyroxene (n=2)		K-feldspar (n=2)			n=1	Pyroxene (n=3)			K-feldspar (n=1)	Plagioclase (n=2)		Olivine (n=2)			n=3			n=5
Spot number	76	77	74	71	69	70	72	73	75		65	66	62	63	64		59	60	58	56	57		80	79	81		84	83	85	82	86		87	88	89	93	94	95	90	91	92		96	97	98	107	108	109	113
SiO2 (wt. %)	76.375	75.917	74.729	56.235	55.445	57.055	56.799	57.403	57.524		78.598	78.545	65.435	51.741	50.258		53.268	52.606	51.401	39.446	39.605		62.639	62.477	63.152		58.141	53.551	52.252	67.57	64.244		75.412	52.973	49.53	51.912	39.357	36.287	66.485	55.091	58.246		65.12	72.384	64.1	80.141	77.849	79.431	71.158
TiO2	0.73	1.129	0.972	1.782	1.891	0.24	0.231	0.135	0.101		0.822	0.965	2.025	1.485	2.189		1.385	1.644	1.994	0.003	0.053		1.045	0.971	1.042		0.198	0.406	0.408	-	0.087		0.446	0.728	0.547	1.435	0.076	0.097	0.033	0.14	0.143		1.016	0.93	1.119	0.249	0.373	0.179	0.029
Al2O3	9.335	9.319	10.802	14.28	14.246	0.748	0.696	0.49	0.322		9.898	9.586	15.971	3.4	4.807		16.583	15.694	15.093	0.041	0.035		17.505	17.609	17.642		26.094	1.451	2.373	18.863	18.864		12.716	3.551	5.506	2.992	0.077	0.027	19.093	28.239	25.783		16.605	14.259	17.001	11.023	10.912	11.293	19.28
FeOt	2.863	3.079	3.297	7.993	8.383	10.49	10.185	10.485	10.351		2.871	3.168	4.843	7.79	7.551		8.328	9.291	9.637	15.763	15.657		5.703	5.593	6.037		6.157	19.585	20.846	0.298	0.46		2.76	19.142	29.394	6.745	21.237	37.519	0.302	0.815	0.76		5.214	3.653	5.399	1.055	2.592	1.215	1.656
MnO	0.078	0.056	0.065	0.171	0.122	0.187	0.2	0.185	0.238		-	0.084	0.036	0.153	0.139		0.148	0.096	0.079	0.069	0.154		0.035	0.08	0.033		0.064	0.339	0.243	0.008	0.007		0.032	0.276	0.125	0.132	0.201	0.594					0.034	0.082	0.024	0.05	0.063	0.061	0.018
MgO	2.007	2.167	2.116	6.136	6.359	29.069	28.262	28.805	29.062		0.617	0.74	1.938	15.516	14.729		7.303	8.441	8.862	43.782	44.19		2.384	2.395	2.22		5.804	23.93	22.339	0.025	0.128		0.45	23.304	14.849	16.19	38.016	26.015	0.031	0.06	0.256		1.605	0.994	1.577	0.251	0.273	0.235	0.622
CaO	2.622	3.012	3.451	9.398	9.693	3.781	3.936	3.512	3.318		0.889	1.253	3.282	21.072	20.947		6.718	7.028	7.538	0.269	0.263		1.825	1.84	1.857		0.258	0.613	0.561	0.434	0.558		0.529	0.536	0.441	19.697	0.304	0.46	0.483	10.92	8.444		1.892	1.183	1.955	0.377	0.69	0.4	1.171
Na2O	2.193	2.543	2.371	2.592	2.58	0.052	0.072	0.061	0.034		1.663	1.626	2.812	0.416	0.476		2.203	1.992	1.974		0.02		0.363	0.336	0.346		0.161	0.006	0.001	0.494	0.397		1.353	0.061	0.018	0.226		0.005	1.839	4.748	5.813		0.37	0.292	0.36	1.028	0.932	0.981	1.181
K2O	2.927	2.854	2.955	1.293	1.156	0.003	0	0.013	0.017		5.032	4.959	5.262	0.02	0.049		3.277	2.801	2.468		0.009		7.964	7.917	7.747		2.244	0.131	0.117	13.834	15.3		6.403	0.154	0.132	0.008	0.006	0.008	13.546	0.407	1.054		8.21	7.586	8.286	4.428	4.409	4.648	4.006
Cr2O5		0.032		0.002	0.081	0.229	0.176	0.145	0.122					0.18	0.155		0.085	0.066	0.015	0.057	0.014		0.005	0.086			0.097	0.152					0.042	0.225	0.124	0.229	0.01	0.012			0.017		0.062	0.035		0.011		0.054	0.008
NiO						0.047	0.044	0	0.07		0.005			0.021	0.028		0.017			0.05			0.012	0.03	0.124		0.067	0.029	0.05						0.043	0.036	0.168	0.098	0.044	0.02	0.014			0.02	0.023	0.02	0.012
Total	99.13	100.108	100.758	99.882	99.956	101.901	100.601	101.234	101.159		100.395	100.926	101.604	101.794	101.328		99.315	99.659	99.061	99.48	100		99.48	99.334	100.2		99.285	100.193	99.19	101.526	100.045		100.143	100.95	100.709	99.602	99.452	101.122	101.856	100.44	100.53		100.128	101.418	99.844	98.633	98.105	98.497	99.129
(1) The experiments were conducted in a 150-ton nonend-loaded piston-cylinder (Quickpress 3.0) apparatus at the State Key Laboratory of Geological Processes and Mineral Resources at the China University of Geosciences in Wuhan.
(2)JEOL JXA-8100 electron microprobe at the Key Laboratory of Submarine Geosciences, State Oceanic Administration (Hangzhou, Jiangsu Province).
[truncated: 29 more columns]
