# Supplementary material for: Data on the cenozoic pyrometamorphic rocks of NE Brazil
Source: Data Brief. 2019 May 22;25:103848. doi: 10.1016/j.dib.2019.103848 (PMC6603798; doi:10.1016/j.dib.2019.103848)
Supplement: Supplementary file 4 — Multimedia component 4 [file mmc4.xlsx]

## Sheet: Table 3 minerals from basalts
Table 3 – Electron microprobe composition (in wt. %) of phenocrysts and microphenocrysts of the basic intrusions. The labells C and R at the end of the spot number indicate core and rim, respectivelly, of the grain.
	Basalt plug																																									Diabase plug
	Pyroxene (n=21)																					Olivine (n=9)									Plagioclase (n=10)											Ca-rich Pyroxene (n=18)
Site	Serra Verde																					Serra Verde									Serra Verde											São João
Sample	SV2(1)																					SV2(1)									SV2(1)											SJ8A(1)
Spot number	7C	11C	12C	15C	17C	19C	24C	26C	36C	38C	40C	42C	43C	47C	592C	600C	635C	637C	14R	636R	638R	10C	21C	22C	23C	33C	34C	35C	36C	35R	1-1C	2C	2-1C	3C	3-2C	6C	7C	4B	5B	9B		11C	12C	21C	22C	23C	24C	25C	27C
SiO2	50.231	50.151	53.014	50.511	50.633	50.373	49.304	48.641	49.705	51.716	48.162	49.954	49.949	50.966	47.99	50.51	50.944	49.825	50.344	48.767	46.801	40.425	39.9	40.089	39.71	39.903	40.021	39.701	39.703	40.3	51.606	53.217	53.8	53.25	52.056	54.096	54.374	53.966	56.893	58		52.139	52.406	50.814	49.44	49.974	50.907	50.481	49.826
TiO2	1.872	1.93	1.267	1.841	1.682	1.517	2.267	2.529	1.328	1.218	2.425	1.828	1.727	1.721	2.421	1.378	1.441	1.349	1.707	1.992	2.996	0	0	0	0	0	0	0	0	0												0.904	0.796	1.122	1.595	1.577	0.991	1.494	1.058
Al2O3	3.822	3.947	2.907	3.965	4.735	3.506	4.227	5.183	4.78	2.931	6.16	4.739	4.403	3.702	6.628	4.816	2.993	5.147	3.734	6.438	6.995	0.002	0.021	0	0.026	0.062	0.017	0.035	0.049	0.012	29.152	27.095	27.972	27.027	28.915	27.56	26.413	25.478	24.928	25		1.884	2.22	1.632	2.112	2.536	1.297	1.923	2.93
FeO	6.279	6.399	5.593	5.816	5.671	5.893	7.83	7.506	5.209	5.397	6.429	5.544	5.856	6.076	5.88745	3.62555	5.249	4.21214	6.374	5.59915	5.84216	13.546	11.685	10.354	11.133	12.015	11.694	13.635	12.88	13.094	0.549	0.588	0.461	0.707	0.52	0.662	0.574	1.716	0.295	0.6		7.809	7.499	11.682	10.362	8.855	9.042	10.82	7.487
MnO	0.125	0.13	0.124	0.108	0.159	0.173	0.192	0.162	0.112	0.11	0.118	0.128	0.085	0.086	0.08	0.105	0.087	0.1	0.121	0.108	0.072	0.183	0.189	0.086	0.107	0.238	0.217	0.185	0.103	0.291												0.175	0.198	0.276	0.181	0.108	0.17	0.203	0.096
MgO	15.338	15.031	15.518	15.078	14.89	15.636	13.791	13.778	15.619	16.021	13.658	15.209	14.968	15.259	13.168	14.635	15.18	14.932	15.268	13.769	12.871	45.791	46.729	47.82	46.547	47.152	47.807	45.977	47.084	45.997	0.01	0.073	0.02	0.09	0.03	0.09	0.071	1.15	0.066	0.086		16.954	17.43	13.949	15.157	15.274	16.462	14.508	16.66
CaO	22.074	22.261	21.714	22.286	21.885	22.172	21.437	22.037	21.244	21.902	22.075	21.983	22.259	21.736	21.96	22.099	22.173	21.133	22.134	21.845	21.596	0.428	0.18	0.082	0.217	0.283	0.282	0.3	0.21	0.337	12.933	12.185	10.745	12.64	11.922	12.242	11.32	10.854	9.067	7.84		20.561	19.202	19.832	20.501	20.386	20.031	20.101	18.829
Na2O	0.436	0.403	0.445	0.441	0.483	0.473	0.534	0.511	0.587	0.419	0.452	0.471	0.513	0.426	0.413	0.411	0.329	0.58	0.451	0.543	0.433	0.053	0.027	0.007	0	0.047	0.007			0.03	4.404	4.384	4.823	4.007	4.306	4.259	4.765	4.46	6.033	7.028		0.264	0.354	0.447	0.435	0.41	0.253	0.451	0.487
K2O																															0.356	0.375	0.514	0.32	0.397	0.379	0.405	0.406	0.562	0.939
NiO	0.053	0	0.025	0	0	0	0.093	0.053	0.029	0.046	0.007	0.005	0	0.018	0.076	0.037	0.028	0.053	0.049	0.034	0.087	0.183	0.237	0.368	0.355	0.159	0.234	0.291	0.252	0.191												0.106	0.059	0.002	0.055	0.073	0	0.011	0
Cr2O3	0.252	0.152	0.239	0.27	0.587	0.313	0	0.009	1.064	0.447	0.266	0.617	0.661	0.181	0.383	1.015	0.392	1.182	0.275	0.35	0.302	0.019	0.059	0.027	0.056	0	0.032	0.034	0.09	0.019												0.454	0.509	0	0.025	0.218	0.103	0.03	0.436
V2O3	0.056	0.029	0	0.062	0.097	0.06	0.072	0.161	0.006	0.128	0.041	0.064	0	0.083					0.058			0	0	0	0.017	0	0.03			0
SrO																															0.113	0	0.305	0.102	0.147	0.203	0.308	0.026	0.387	0.315
BaO																															0.252	0.266	0.238	0.166	0	0.045	0.021	0.068	0.255	0.676
Total	100.538	100.433	100.846	100.378	100.822	100.116	99.747	100.57	99.683	100.335	99.793	100.542	100.421	100.254	99.0065	98.6316	98.816	98.5131	100.515	99.4452	97.9952	100.63	99.027	98.833	98.168	99.859	100.341	100.158	100.371	100.271	99.375	98.183	98.878	98.309	98.293	99.536	98.251	98.124	98.486	100.484		101.25	100.673	99.756	99.863	99.411	99.256	100.022	97.809
Location	5.49559 S																					5.49559 S									5.49559 S											5.44954 S
(Lat/Long)	36.1831 W																					36.1831 W									36.1831 W											36.27343 W
(1)JEOL-JXA-8230 EMP of the University of Brasília. (2)JAX 8230 Superprobe of the Center for Material Research and Analysis, Wuhan University of Technology.
(3)Energy Dispersive Spectrometry (EDS) on a Fei QuantaTM 450 FEG scanning electron microscope of the State Key Laboratory of Geological Processes and Mineral Resources, Wuhan.
(4)JEOL JXA-8100 electron microprobe at the Key Laboratory of Submarine Geosciences, State Oceanic Administration (Hangzhou, Jiangsu Province).
(5)Jacobsite- to galaxite-rich spinel. (6)Hercynite-rich spinel.
[truncated: 22 more columns]
