# Supplementary material for: Data on the cenozoic pyrometamorphic rocks of NE Brazil
Source: Data Brief. 2019 May 22;25:103848. doi: 10.1016/j.dib.2019.103848 (PMC6603798; doi:10.1016/j.dib.2019.103848)
Supplement: Supplementary file 5 — Multimedia component 5 [file mmc5.xlsx]

## Sheet: Table 4 EMPA glassy groundmass
Table 4 - Electron microprobe analyzes(1) of the glassy groundmass (in wt. %) of buchites, and silica-rich rocks. All analyses were recalculated to 100% in anhydrous basis.
	Dark Buchite (n=62)
Site	Serra Verde
Sample	J24-11B (n=6)						J24-11C (n=31)																															J24-13C (n=8)								SV3J2C (n=6)
Spot number	23	27	24	26	22	25	8	30	23	24	3	22	1	33	13	32	7	15	14	21	5	36	20	26	6	31	10	12	37	3	27	25	9	4	19	11	4	13C-5.1	13C-5.2	13C-7	13C-1	13C-3	13C-9	13C-2	13C-4	83	72	82	65
SiO2	49.7537	51.9999	54.6491	54.6917	59.3225	59.708	25.5957	31.4978	33.7058	38.9563	39.034	41.1309	41.784	42.381	42.6089	44.505	44.688	48.469	49.4465	49.7141	50.2538	50.263	50.7839	50.9813	51.011	51.0729	52.8292	53.0663	53.7531	55.2627	55.7344	56.39	56.6851	58.0002	62.5003	64.554	69.2044	51.0706	60.7595	65.1133	65.3138	66.4217	66.9043	66.8975	71.5059	43.8719	46.7305	49.4512	50.8263
TiO2	1.29609	6.80231	0.947794	1.5508	0.823577	0.649	3.2895	1.76162	2.11126	1.69856	0.135864	1.22591	0.101552	1.19526	3.41079	1.36258	1.5956	1.66903	5.94158	1.13323	2.3364	1.24209	2.84203	5.80246	1.0544	0.879571	2.742	0.632342	2.24412	0.386781	3.31535	1.98525	0.559452	1.33178	0.584134	0.373016	0.414897	0.184033	0.764999	0.465331	0.487122	0.454206	0.765116	0.185562	0.483278	6.4849	0.717509	1.85809	1.89814
Al2O3	47.1309	35.583	42.6529	41.8105	38.3891	38.2554	25.9665	26.8624	22.5882	28.6274	53.1049	28.6895	51.2612	29.033	28.2859	30.8595	26.0563	34.168	33.9426	45.4312	42.6478	44.2909	41.932	36.0193	43.9555	28.4857	36.938	41.272	39.1282	34.6009	35.5705	37.4995	30.8363	37.184	34.4917	30.4933	28.1564	35.4348	20.4034	21.4124	20.5103	18.6843	18.3891	19.7492	16.5945	41.775	40.3172	44.1614	43.665
FeOt	1.40008	5.19064	1.2985	1.49623	1.084	1.05719	44.0945	39.3077	41.0523	30.4128	7.0959	28.5656	6.17313	27.013	24.9148	22.9011	27.1518	14.9706	10.2173	3.10179	4.23105	3.73268	3.64676	6.27077	3.58559	18.9838	6.88036	4.43852	4.2596	8.97492	4.68154	3.59859	11.437	2.9132	1.79251	3.56954	1.73899	1.69458	8.05775	3.0251	2.83553	4.51161	5.0205	0.772387	2.30048	6.8122	11.4781	3.9028	2.91794
MnO	0.003284	0.1305	0.0288555	0.0774855	0.0217016	0.00863894	0.173693	0.113885	0.0314176	0.00516908	0.00699301	0.0040966	0	0.036126	0.161837	0	0.0102479	0.0720373	0.00099993	0.156235	0.0131714	0.070549	0.224864	0.114222	0.0103272	0.075662	0.0212952	0	0.11644	0.0297524	0.145228	0.0602535	0.00396774	0.139922	0.129579	0	0.0903244	0.0158187	0.0718791	0.0643171	0.039917	0.0544162	0.049698	0.0134741	0.0333132	0.105096	0.0492408	0.019166	0.134599
MgO	0.06568	0.0641625	0.112093	0.088399	0.053169	0.0529135	0.387878	0.158002	0.198978	0.123024	0.137862	0.146453	0.310811	0.117668	0.336906	0.15059	0.173189	0.367289	0.249983	0.154152	0.24519	0.165683	0.271711	0.474539	0.147678	0.0935267	0.200783	0.176773	0.203241	0.282648	0.26556	0.220237	0.141847	0.135896	0.130607	0.232475	0.079406	0.275875	4.47936	4.32223	2.90984	3.33804	3.02737	0.23743	2.11103	0.507462	0.160786	0.197712	0.175863
CaO	0.0963307	0.028275	0.0799077	0.0873077	0.0607645	0.0464343	0.208857	0.0677152	0.130907	0.0868406	0.391608	0.103439	0.19182	0.0402547	0.0590349	0.0841226	0.158842	0.0984172	0.0609957	0.13957	0.146911	0.102617	0.14054	0.0965692	0.0970753	0.113493	0.213966	0.170712	0.13126	0.226576	0.0892116	0.0727197	0.132919	0.139922	0.127522	0.546315	0.102235	6.01153	0.455179	0.331762	2.62634	0.553056	0.378047	6.36154	0.636433	0.188171	0.354735	0.171485	0.222039
Na2O	0.175147	0.153338	0.185341	0.159336	0.20074	0.154421	0.187545	0.20212	0.126717	0.0858067	0.0829171	0.0952459	0.123093	0.162051	0.189319	0.109048	0.130148	0.126826	0.103993	0.130196	0.0881468	0.0919275	0.112432	0.18587	0.132188	0.254309	0.135883	0.190915	0.129143	0.154483	0.136929	0.134012	0.187476	0.121803	0.166602	0.113067	0.193552	0.636406	0.582221	0.400246	0.662901	0.85166	1.25003	0.962063	1.40351	0.153139	0.131644	0.184599	0.126739
K2O	0.078816	0.04785	0.045503	0.0381971	0.0444883	0.0680316	0.0959038	0.0287277	0.0544571	0.00413526	0.00999001	0.0389177	0.0543662	0.0216756	0.032571	0.0280409	0.0358676	0.0588474	0.0359975	0.0395796	0.0374877	0.0406191	0.0458057	0.0550341	0.0061963	0.0409836	0.0385341	0.0525268	0.0349321	0.0812469	0.0612033	0.0394764	0.015871	0.0332189	0.0771303	0.118351	0.0198515	4.64541	4.39848	4.8316	4.58545	5.10053	4.18049	4.80323	4.90969	0.102093	0.0602948	0.053463	0.0334041
P2O5																																						0.0309122	0.0272122	0.0337744	0.0287953	0.0303884	0.0353005	0.0175934	0.0218644
Total	100	100	100	100	100	100	100	100	100	100	100	100	100	100	100	100	100	100	100	100	100	100	100	100	100	100	100	100	100	100	100	100	100	100	100	100	100	100	100	100	100	100	100	100	100	100	100	100	100
Location	5.50600 S						5.50600S																															5.50597 S								5.50549S
(Lat/Long)	36.20284 W						36.20284W																															36.20362 W								36.20236W
(1) JEOL-JXA-8230 electron microprobe of the University of Brasília; LA-ICP-MS with a QuantaTM 450 FEG SEM of the State Key Laboratory of Geological Processes and Mineral Resources, China University of Geosciences, Wuhan; JAX 8230 Superprobe of the Center for Material Research and Analysis,Wuhan University of Technology.
[truncated: 96 more columns]
